# Supplementary material for: Respiratory‐Limbic Coupling via a Thalamic Circuit Alleviates Anxiety
Source: Adv Sci (Weinh). 2026 Mar 2;13(24):e17477. doi: 10.1002/advs.202517477 (PMC13115990; doi:10.1002/advs.202517477)
Supplement: Supplementary file 2 — Supporting File 2: advs74469‐sup‐0002‐TableS1.xlsx. [file ADVS-13-e17477-s001.xlsx]

## Sheet: Sheet1
Summary of statistical analyses
Figure	Sample size (n)	Statistical test	p value
1E	Total 7 mice per group	Two-way ANOVA	Respiratory rate: F (12, 156) = 146.7, p < 0.0001 ****
		Factor1: Respiratory rate (1 Hz, 2 Hz, 3 Hz, 4 Hz, 5 Hz, 6 Hz, 7 Hz, 8 Hz, 9 Hz, 10 Hz, 11 Hz, 12 Hz, 13 Hz,)	Manipulation: F (1, 156) = 86.53, p < 0.0001 ****
		Factor2: Manipulation (Control, ARS)	Interaction: F (12, 156) = 13.37, p < 0.0001 ****
		Šídák’s multiple comparisons test	Multiple comparisons
			Control vs. ARS
			1 Hz: p > 0.9999
			2 Hz: p > 0.9999
			3 Hz: p = 0.0092 **
			4 Hz: p < 0.0001 ****
			5 Hz: p < 0.0001 ****
			6 Hz: p = 0.0007 ***
			7 Hz: p = 0.4378
			8 Hz: p = 0.8841
			9 Hz: p = 0.9942
			10 Hz: p > 0.9999
			11 Hz: p > 0.9999
			12 Hz: p > 0.9999
			13 Hz: p > 0.9999
1G	Total 7 mice per group	Two-tailed unpaired t test with Welch’s correction	p = 0.0107 *
1I	Total 7 mice per group	Two-tailed unpaired t test	p = 0.0287 *
1J	Total 7 mice per group	Two-tailed unpaired t test	p = 0.3992
1K	Total 7 mice per group	Two-tailed unpaired t test with Welch’s correction	p = 0.0007 ***
1M	Total 7 mice per group	SD1: Two-tailed unpaired t test with Welch’s correction	p = 0.0007 ***
		SD2: Two-tailed unpaired t test	p = 0.4069
Figure	Sample size (n)	Statistical test	p value
3E
Left	Total 8 mice per group	Two-tailed unpaired t test	p = 0.7785
Middle	Total 8 mice per group	Two-tailed unpaired t test	p = 0.0289 *
Right	Total 8 mice per group	Two-tailed unpaired t test	p = 0.0485 *
3F
Left	Total 8 mice per group	Two-tailed unpaired t test	p = 0.4851
Middle	Total 8 mice per group	Two-tailed unpaired t test	p = 0.0326 *
Right	Total 8 mice per group	Two-tailed unpaired t test	p = 0.1766
3I	Total 6 mice per group	Active: Two-tailed unpaired t test	p = 0.0235 *
	Total 6 mice per group	Quiescent: Two-tailed unpaired t test	p = 0.0235 *
3J	Total 6 mice per group	Grooming: Two-tailed unpaired t test	p = 0.0005 ***
		Scratching: Two-tailed unpaired t test with Welch’s correction	p = 0.2155
		Moving: Mann-Whitney test	p > 0.9999
3K	Total 6 mice per group	Two-way ANOVA	Time: F (3, 40) = 35.15, p < 0.0001 ****
		Factor1: Time (0-10 min, 10-20 min, 20-30 min, 30-40 min)	Manipulation: F (1, 40) = 33.87, p < 0.0001 ****
		Factor2: Manipulation (Saline+ARS, CNO+ARS)	Interaction: F (3, 40) = 4.655, p = 0.0070 **
		Šídák’s multiple comparisons test	Multiple comparisons
			Saline+ARS vs. CNO+ARS
			0-10 min: p = 0.0044 **
			10-20 min: p < 0.0001 ****
			20-30 min: p = 0.0994
			30-40 min: p = 0.9956
3L	Total 6 mice per group	Two-way ANOVA	Time: F (3, 40) = 0.3227, p = 0.8089
		Factor1: Time (0-10 min, 10-20 min, 20-30 min, 30-40 min)	Manipulation: F (1, 40) = 8.640, p = 0.0054 **
		Factor2: Manipulation (Saline+ARS, CNO+ARS)	Interaction: F (3, 40) = 2.157, p = 0.1081
		Šídák’s multiple comparisons test	Multiple comparisons
			Saline+ARS vs. CNO+ARS
			0-10 min: p = 0.6696
			10-20 min: p = 0.0217 *
			20-30 min: p = 0.1261
			30-40 min: p = 0.9855
3M	Total 6 mice per group	Two-way ANOVA	Time: F (3, 40) = 7.070, p = 0.0006 ***
		Factor1: Time (0-10 min, 10-20 min, 20-30 min, 30-40 min)	Manipulation: F (1, 40) = 6.667, p = 0.0136 *
		Factor2: Manipulation (Saline+ARS, CNO+ARS)	Interaction: F (3, 40) = 1.622, p = 0.1995
		Šídák’s multiple comparisons test	Multiple comparisons
			Saline+ARS vs. CNO+ARS
			0-10 min: p = 0.6159
			10-20 min: p = 0.0323 *
			20-30 min: p = 0.4959
			30-40 min: p = 0.9958
3N	Total 6 mice per group	Two-way ANOVA	Time: F (3, 40) = 34.85, p < 0.0001 ****
		Factor1: Time (0-10 min, 10-20 min, 20-30 min, 30-40 min)	Manipulation: F (1, 40) = 17.49, p = 0.0002 ***
		Factor2: Manipulation (Saline+ARS, CNO+ARS)	Interaction: F (3, 40) = 9.642, p < 0.0001 ****
		Šídák’s multiple comparisons test	Multiple comparisons
			Saline+ARS vs. CNO+ARS
			0-10 min: p = 0.4320
			10-20 min: p < 0.0001 ****
			20-30 min: p = 0.0069 **
			30-40 min: p = 0.2242
3O	Respiratory rate cumulative probability: Total 6 mice per group	Two-way ANOVA	Respiratory rate: F (13, 140) = 133.2, p < 0.0001 ****
		Factor1: Respiratory rate (1 Hz, 2 Hz, 3 Hz, 4 Hz, 5 Hz, 6 Hz, 7 Hz, 8 Hz, 9 Hz, 10 Hz, 11 Hz, 12 Hz, 13 Hz, 14Hz)	Manipulation: F (1, 140) = 4.603, p = 0.0336 *
		Factor2: Manipulation (Saline+ARS, CNO+ARS)	Interaction: F (13, 140) = 1.152, p = 0.3212
		Šídák’s multiple comparisons test	Multiple comparisons
			Saline+ARS vs. CNO+ARS
			1 Hz: p > 0.9999
			2 Hz: p = 0.3876
			3 Hz: p = 0.0479 *
			4 Hz: p = 0.6862
			5 Hz: p = 0.7952
			6 Hz: p > 0.9999
			7 Hz: p > 0.9999
			8 Hz: p > 0.9999
			9 Hz: p > 0.9999
			10 Hz: p > 0.9999
			11 Hz: p > 0.9999
			12 Hz: p > 0.9999
			13 Hz: p > 0.9999
			14 Hz: p > 0.9999
3P	Total 7 mice per group	Mann-Whitney test	p = 0.5350
3Q	Total 7 mice per group	Two-tailed unpaired t test	p = 0.0088 **
3R	Total 7 mice per group	Mann-Whitney test	p = 0.8048
3S	Total 7 mice per group	Two-tailed unpaired t test	p = 0.5922
3U	Total 7 mice per group	SD1: Two-tailed unpaired t test	p = 0.5922
		SD2: Mann-Whitney test	p = 0.8048
Figure	Sample size (n)	Statistical test	p value
4E	Total 7 mice per group	Active: One-way ANOVA	Manipulation: F (3, 24) = 50.53, p < 0.0001 ****
		Factor: Manipulation (mCherry, ChR2, mCherry+ARS, ChR2+ARS)	mCherry vs. ChR2: p = 0.0015 **
		Bonferroni’s multiple comparisons test	mCherry vs. mCherry+ARS: p < 0.0001 ****
			ChR2 vs. ChR2+ARS: p = 0.0002 ***
			mCherry+ARS vs. ChR2+ARS: p < 0.0001 ****
	Total 7 mice per group	Quiescent: One-way ANOVA	Manipulation: F (3, 24) = 50.53, p < 0.0001 ****
		Factor: Manipulation (mCherry, ChR2, mCherry+ARS, ChR2+ARS)	mCherry vs. ChR2: p = 0.0015 **
		Bonferroni’s multiple comparisons test	mCherry vs. mCherry+ARS: p < 0.0001 ****
			ChR2 vs. ChR2+ARS: p = 0.0002 ***
			mCherry+ARS vs. ChR2+ARS: p < 0.0001 ****
4F	Total 7 mice per group	Grooming: Brown-Forsythe and Welch ANOVA tests	mCherry vs. ChR2: p = 0.0438 *
		Factor: Manipulation (mCherry, ChR2, mCherry+ARS, ChR2+ARS)	mCherry vs. mCherry+ARS: p = 0.0013 **
		Tamhane’s T2 multiple comparison test	ChR2 vs. ChR2+ARS: p < 0.0001 ****
			mCherry+ARS vs. ChR2+ARS: p = 0.0070 **
		Scratching: Brown-Forsythe and Welch ANOVA tests	mCherry vs. ChR2: p = 0.0411 *
		Factor: Manipulation (mCherry, ChR2, mCherry+ARS, ChR2+ARS)	mCherry vs. mCherry+ARS: p = 0.0976
		Tamhane’s T2 multiple comparison test	ChR2 vs. ChR2+ARS: p = 0.2927
			mCherry+ARS vs. ChR2+ARS: p = 0.0443 *
		Moving: One-way ANOVA	Manipulation: F (3, 24) = 2.118, p = 0.1244
		Factor: Manipulation (mCherry, ChR2, mCherry+ARS, ChR2+ARS)	mCherry vs. ChR2: p = 0.1457
		Bonferroni’s multiple comparisons test	mCherry vs. mCherry+ARS: p > 0.9999
			ChR2 vs. ChR2+ARS: p = 0.5975
			mCherry+ARS vs. ChR2+ARS: p > 0.9999
4G	Respiratory rate cumulative probability: Total 6 mice per group	Two-way ANOVA	Respiratory rate: F (12, 130) = 213.6, p < 0.0001 ****
		Factor1: Respiratory rate (1 Hz, 2 Hz, 3 Hz, 4 Hz, 5 Hz, 6 Hz, 7 Hz, 8 Hz, 9 Hz, 10 Hz, 11 Hz, 12 Hz, 13 Hz,)	Manipulation: F (1, 130) = 33.77, p < 0.0001 ****
		Factor2: Manipulation (mCherry, ChR2)	Interaction: F (12, 130) = 4.220, p < 0.0001 ****
		Šídák’s multiple comparisons test	Multiple comparisons
			mCherry vs. ChR2
			1 Hz: p > 0.9999
			2 Hz: p < 0.0001 ****
			3 Hz: p < 0.0001 ****
			4 Hz: p = 0.0012 **
			5 Hz: p = 0.0352 *
			6 Hz: p = 0.7337
			7 Hz: p > 0.9999
			8 Hz: p > 0.9999
			9 Hz: p > 0.9999
			10 Hz: p > 0.9999
			11 Hz: p > 0.9999
			12 Hz: p > 0.9999
			13 Hz: p > 0.9999
4H	Total 7 mice per group	Two-tailed unpaired t test	p = 0.0018 **
4I	Total 7 mice per group	Two-tailed unpaired t test	p = 0.0079 **
4J	Total 7 mice per group	Two-tailed unpaired t test	p = 0.0692
4K	Total 7 mice per group	Two-tailed unpaired t test	p = 0.0118 *
4M	Total 7 mice per group	SD1: Two-tailed unpaired t test	p = 0.0118 *
		SD2: Two-tailed unpaired t test	p = 0.0806
4N	Total 7 mice per group	Respiratory rate cumulative probability: Two-way ANOVA	Respiratory rate: F (12, 156) = 323.4, p < 0.0001 ****
		Factor1: Respiratory rate (1 Hz, 2 Hz, 3 Hz, 4 Hz, 5 Hz, 6 Hz, 7 Hz, 8 Hz, 9 Hz, 10 Hz, 11 Hz, 12 Hz, 13 Hz,)	Manipulation: F (1, 156) = 57.46, p < 0.0001 ****
		Factor2: Manipulation (mCherry+ARS, ChR2+ARS)	Interaction: F (12, 156) = 8.598, p < 0.0001 ****
		Bonferroni’s multiple comparisons test	Multiple comparisons
			MCherry+ARS vs. ChR2+ARS
			1 Hz: p > 0.9999
			2 Hz: p > 0.9999
			3 Hz: p < 0.0001 ****
			4 Hz: p < 0.0001 ****
			5 Hz: p < 0.0001 ****
			6 Hz: p = 0.0171 *
			7 Hz: p = 0.8568
			8 Hz: p > 0.9999
			9 Hz: p > 0.9999
			10 Hz: p > 0.9999
			11 Hz: p > 0.9999
			12 Hz: p > 0.9999
			13 Hz: p > 0.9999
4O	Total 7 mice per group	Two-tailed unpaired t test with Welch’s correction	p = 0.0071 **
4P	Total 7 mice per group	Two-tailed unpaired t test	p = 0.0083 **
4Q	Total 7 mice per group	Two-tailed unpaired t test	p = 0.0229 *
4R	Total 7 mice per group	Two-tailed unpaired t test	p = 0.0097 **
4T	Total 7 mice per group	SD1: Mann-Whitney test	p = 0.0041 **
		SD2: Two-tailed unpaired t test	p = 0.0414 *
Figure	Sample size (n)	Statistical test	p value
5E	Total 8 mice per group	Active: One-way ANOVA	Saline vs. CNO: p > 0.9999
		Factor: Manipulation (Saline, CNO, Saline+ARS, CNO+ARS)	Saline vs. Saline+ARS: p = 0.0082 **
		Bonferroni’s multiple comparisons test	CNO vs. CNO+ARS: p = 0.0084 **
			Saline+ARS vs. CNO+ARS: p > 0.9999
		Quiescent: One-way ANOVA	Saline vs. CNO: p > 0.9999
		Factor: Manipulation (Saline, CNO, Saline+ARS, CNO+ARS)	Saline vs. Saline+ARS: p = 0.0083 **
		Bonferroni’s multiple comparisons test	CNO vs. CNO+ARS: p = 0.0084 **
			Saline+ARS vs. CNO+ARS: p > 0.9999
5F	Total 8 mice per group	Grooming: One-way ANOVA	Saline vs. CNO: p = 0.0072 **
		Factor: Manipulation (Saline, CNO, Saline+ARS, CNO+ARS)	Saline vs. Saline+ARS: p < 0.0001 ****
		Bonferroni’s multiple comparisons test	CNO vs. CNO+ARS: p = 0.0001 ***
			Saline+ARS vs. CNO+ARS: p = 0.05 *
		Scratching: Kruskal-Wallis test	Saline vs. CNO: p = 0.8356
		Factor: Manipulation (Saline, CNO, Saline+ARS, CNO+ARS)	Saline vs. Saline+ARS: p = 0.0137 *
		Dunn’s multiple comparisons test	CNO vs. CNO+ARS: p = 0.0245 *
			Saline+ARS vs. CNO+ARS: p > 0.9999
		Moving: Kruskal-Wallis test	Saline vs. CNO: p > 0.9999
		Factor: Manipulation (Saline, CNO, Saline+ARS, CNO+ARS)	Saline vs. Saline+ARS: p = 0.1506
		Dunn’s multiple comparisons test	CNO vs. CNO+ARS: p = 0.6632
			Saline+ARS vs. CNO+ARS: p> 0.9999
5G	Total 7 mice per group	Respiratory rate cumulative probability: Two-way ANOVA	Respiratory rate: F (12, 156) = 329.7, p < 0.0001 ****
		Factor1: Respiratory rate (1 Hz, 2 Hz, 3 Hz, 4 Hz, 5 Hz, 6 Hz, 7 Hz, 8 Hz, 9 Hz, 10 Hz, 11 Hz, 12 Hz, 13 Hz,)	Manipulation: F (1, 156) = 15.39, p = 0.0001 ***
		Factor2: Manipulation (Saline, CNO)	Interaction: F (12, 156) = 2.470, p = 0.0056 **
		Bonferroni’s multiple comparisons test	Multiple comparisons
			mCherry vs. ChR2
			1 Hz: p > 0.9999
			2 Hz: p = 0.0006 ***
			3 Hz: p = 0.0002 ***
			4 Hz: p > 0.9999
			5 Hz: p > 0.9999
			6 Hz: p > 0.9999
			7 Hz: p > 0.9999
			8 Hz: p > 0.9999
			9 Hz: p > 0.9999
			10 Hz: p > 0.9999
			11 Hz: p > 0.9999
			12 Hz: p > 0.9999
			13 Hz: p > 0.9999
5H	Total 8 mice per group	Mann-Whitney test	p = 0.9591
5I	Total 8 mice per group	Two-tailed unpaired t test	p = 0.0230 *
5J	Total 8 mice per group	Two-tailed unpaired t test	p = 0.0541
5K	Total 8 mice per group	Two-tailed unpaired t test	p = 0.0833
5L	Total 8 mice per group	SD1: Two-tailed unpaired t test	p = 0.0833
		SD2: Two-tailed unpaired t test	p = 0.0494 *
5M	Total 8 mice per group	Respiratory rate cumulative probability: Two-way ANOVA	Respiratory rate: F (12, 156) = 706.8, p < 0.0001 ****
		Factor1: Respiratory rate (1 Hz, 2 Hz, 3 Hz, 4 Hz, 5 Hz, 6 Hz, 7 Hz, 8 Hz, 9 Hz, 10 Hz, 11 Hz, 12 Hz, 13 Hz,)	Manipulation: F (1, 156) = 1.114, p = 0.2928
		Factor2: Manipulation (mCherry, ChR2)	Interaction: F (12, 156) = 3.532, p = 0.0001 ***
		Bonferroni’s multiple comparisons test	Multiple comparisons
			MCherry+ARS vs. ChR2+ARS
			1 Hz: p > 0.9999
			2 Hz: p < 0.0001 ****
			3 Hz: p > 0.9999
			4 Hz: p > 0.9999
			5 Hz: p > 0.9999
			6 Hz: p > 0.9999
			7 Hz: p > 0.9999
			8 Hz: p > 0.9999
			9 Hz: p > 0.9999
			10 Hz: p > 0.9999
			11 Hz: p > 0.9999
			12 Hz: p > 0.9999
			13 Hz: p > 0.9999
5N	Total 8 mice per group	Two-tailed unpaired t test	p = 0.0324 *
5O	Total 8 mice per group	Two-tailed unpaired t test	p = 0.0002 ***
5P	Total 8 mice per group	Two-tailed unpaired t test	p = 0.0002 ***
5Q	Total 8 mice per group	Two-tailed unpaired t test with Welch’s correction	p = 0.0067 **
5R	Total 8 mice per group	SD1: Two-tailed unpaired t test with Welch’s correction	p = 0.0067 **
		SD2: Two-tailed unpaired t test	p < 0.0001 ****
Figure	Sample size (n)	Statistical test	p value
6E	Total 9 bouts from 4 mice	Control: Two-tailed paired t test	p = 0.8626
		1 Hz: Two-tailed paired t test	p = 0.7178
		5 Hz: Two-tailed paired t test	p = 0.0007 ***
		10 Hz: Two-tailed paired t test	p = 0.0009 ***
		20 Hz: Two-tailed paired t test	p < 0.0001 ****
6F	Total 9 bouts from 4 mice	Brown-Forsythe and Welch ANOVA tests	Control vs. 1 Hz: p > 0.9999
		Factor: Manipulation (mCherry, ChR2, mCherry+ARS, ChR2+ARS)	Control vs. 5 Hz: p = 0.0024 **
		Tamhane’s T2 multiple comparison test	Control vs. 10 Hz: p = 0.0206 *
			Control vs. 20 Hz: p = 0.0053 *
			1 Hz vs. 5 Hz: p = 0.0030 **
			1 Hz vs. 10 Hz: p = 0.0211 *
			1 Hz vs. 20 Hz: p = 0.0050 **
			5 Hz vs. 10 Hz: p = 0.7520
			5 Hz vs. 20 Hz: p = 0.0857
			10 Hz vs. 20 Hz: p = 0.7590
6L	Total 8 neurons from 6 mice	Friedman test	Multiple comparisons:
		Factor: Manipulation (aCSF, TTX, TTX + 4-AP)	aCSF vs. TTX: p = 0.0014 **
		Dunn’s multiple comparisons test	aCSF vs. TTX + 4-AP: p = 0.9519
			TTX vs. TTX + 4-AP: p = 0.0373 *
6N	Total 6 neurons from 6 mice	Wilcoxon matched-pairs signed rank test	p = 0.0312 *
Figure	Sample size (n)	Statistical test	p value
7N	Row：2	Fisher's exact test	p = 0.0437 *
	Columu：4
Figure	Sample size (n)	Statistical test	p value
8C	Total 9 mice per group	Left: One-way ANOVA	Manipulation: F (3, 32) = 4.492, p = 0.0097 **
		Factor: Manipulation (mCherry, ChR2, mCherry+ARS, ChR2+ARS)	mCherry vs. ChR2: p = 0.5174
		Tukey’s multiple comparisons test	mCherry vs. mCherry+ARS: p = 0.1438
			ChR2 vs. ChR2+ARS: p = 0.1583
			mCherry+ARS vs. ChR2+ARS: p = 0.4870
		Middle: Brown-Forsythe and Welch ANOVA tests	mCherry vs. ChR2: p = 0.0399 *
		Factor: Manipulation (mCherry, ChR2, mCherry+ARS, ChR2+ARS)	mCherry vs. mCherry+ARS: p = 0.0353 *
		Dunnett’s T3 multiple comparisons test	ChR2 vs. ChR2+ARS: p = 0.2513
			mCherry+ARS vs. ChR2+ARS: p = 0.0432 *
		Right: Brown-Forsythe and Welch ANOVA tests	mCherry vs. ChR2: p = 0.1013
		Factor: Manipulation (mCherry, ChR2, mCherry+ARS, ChR2+ARS)	mCherry vs. mCherry+ARS: p = 0.0688
		Dunnett’s T3 multiple comparisons test	ChR2 vs. ChR2+ARS: p = 0.6832
			mCherry+ARS vs. ChR2+ARS: p = 0.0081 **
8D	Total 9 mice per group	Left: One-way ANOVA	Manipulation: F (3, 32) = 4.835, p = 0.0069 **
		Factor: Manipulation (mCherry, ChR2, mCherry+ARS, ChR2+ARS)	mCherry vs. ChR2: p = 0.1014
		Tukey’s multiple comparisons test	mCherry vs. mCherry+ARS: p = 0.5227
			ChR2 vs. ChR2+ARS: p = 0.2648
			mCherry+ARS vs. ChR2+ARS: p = 0.2497
		Middle: One-way ANOVA	Manipulation: F (3, 32) = 19.60, p < 0.0001 ****
		Factor: Manipulation (mCherry, ChR2, mCherry+ARS, ChR2+ARS)	mCherry vs. ChR2: p = 0.0003 ***
		Tukey’s multiple comparisons test	mCherry vs. mCherry+ARS: p = 0.0364 *
			ChR2 vs. ChR2+ARS: p = 0.0066 **
			mCherry+ARS vs. ChR2+ARS: p = 0.0018 **
		Right: One-way ANOVA	Manipulation: F (3, 32) = 5.139, p = 0.0052 **
		Factor: Manipulation (mCherry, ChR2, mCherry+ARS, ChR2+ARS)	mCherry vs. ChR2: p = 0.1675
		Tukey’s multiple comparisons test	mCherry vs. mCherry+ARS: p = 0.3140
			ChR2 vs. ChR2+ARS: p = 0.4365
			mCherry+ARS vs. ChR2+ARS: p = 0.1070
8F	Total 9 mice per group	Active: One-way ANOVA	mCherry vs. ChR2: p = 0.5502
		Factor: Manipulation (mCherry, ChR2, mCherry+ARS, ChR2+ARS)	mCherry vs. mCherry+ARS: p = 0.0141 *
		Bonferroni’s multiple comparisons test	ChR2 vs. ChR2+ARS: p = 0.0169 *
			mCherry+ARS vs. ChR2+ARS: p = 0.4831
		Quiescent: One-way ANOVA	mCherry vs. ChR2: p = 0.5501
		Factor: Manipulation (Saline, CNO, Saline+ARS, CNO+ARS)	mCherry vs. mCherry+ARS: p = 0.0141 *
		Bonferroni’s multiple comparisons test	ChR2 vs. ChR2+ARS: p = 0.0169 *
			mCherry+ARS vs. ChR2+ARS: p = 0.4829
8G	Total 9 mice per group	Grooming：Brown-Forsythe and Welch ANOVA tests	mCherry vs. ChR2: p = 0.0042 **
		Factor: Manipulation (mCherry, ChR2, mCherry+ARS, ChR2+ARS)	mCherry vs. mCherry+ARS: p = 0.0381 *
		Dunnett’s T3 multiple comparisons test	ChR2 vs. ChR2+ARS: p = 0.2854
			mCherry+ARS vs. ChR2+ARS: p = 0.0310 *
		Scratching: Kruskal-Wallis test	Saline vs. CNO: p > 0.9999
		Factor: Manipulation (mCherry, ChR2, mCherry+ARS, ChR2+ARS)	Saline vs. Saline+ARS: p = 0.0022 **
		Dunn’s multiple comparisons test	CNO vs. CNO+ARS: p > 0.9999
			Saline+ARS vs. CNO+ARS: p = 0.0276 *
		Moving: One-way ANOVA	mCherry vs. ChR2: p > 0.9999
		Factor: Manipulation (mCherry, ChR2, mCherry+ARS, ChR2+ARS)	mCherry vs. mCherry+ARS: p > 0.9999
		Bonferroni’s multiple comparisons test	ChR2 vs. ChR2+ARS: p = 0.3659
			mCherry+ARS vs. ChR2+ARS: p = 0.2511
8H	Total 6 mice per group	Respiratory rate cumulative probability: Two-way ANOVA	Respiratory rate: F (12, 130) = 407.2, p < 0.0001 ****
		Factor1: Respiratory rate (1 Hz, 2 Hz, 3 Hz, 4 Hz, 5 Hz, 6 Hz, 7 Hz, 8 Hz, 9 Hz, 10 Hz, 11 Hz, 12 Hz, 13 Hz,)	Manipulation: F (1, 130) = 20.76, p < 0.0001 ****
		Factor2: Manipulation (mCherry, ChR2)	Interaction: F (12, 130) = 5.072, p < 0.0001 ****
		Bonferroni’s multiple comparisons test	Multiple comparisons
			MCherry+ARS vs. ChR2+ARS
			1 Hz: p > 0.9999
			2 Hz: p < 0.0001 ****
			3 Hz: p < 0.0001 ****
			4 Hz: p = 0.1503
			5 Hz: p > 0.9999
			6 Hz: p > 0.9999
			7 Hz: p > 0.9999
			8 Hz: p > 0.9999
			9 Hz: p > 0.9999
			10 Hz: p > 0.9999
			11 Hz: p > 0.9999
			12 Hz: p > 0.9999
			13 Hz: p > 0.9999
8I	Total 6 mice per group	Respiratory rate cumulative probability: Two-way ANOVA	Respiratory rate: F (12, 130) = 345.9, p < 0.0001 ****
		Factor1: Respiratory rate (1 Hz, 2 Hz, 3 Hz, 4 Hz, 5 Hz, 6 Hz, 7 Hz, 8 Hz, 9 Hz, 10 Hz, 11 Hz, 12 Hz, 13 Hz,)	Manipulation: F (1, 130) = 0.7764, p = 0.3799
		Factor2: Manipulation (mCherry, ChR2)	Interaction: F (12, 130) = 4.195, p < 0.0001 ****
		Bonferroni’s multiple comparisons test	Multiple comparisons
			MCherry+ARS vs. ChR2+ARS
			1 Hz: p > 0.9999
			2 Hz: p < 0.0001 ****
			3 Hz: p = 0.0593
			4 Hz: p > 0.9999
			5 Hz: p > 0.9999
			6 Hz: p > 0.9999
			7 Hz: p > 0.9999
			8 Hz: p > 0.9999
			9 Hz: p > 0.9999
			10 Hz: p > 0.9999
			11 Hz: p > 0.9999
			12 Hz: p > 0.9999
			13 Hz: p > 0.9999
8L	Total 9 mice per group	Left: One-way ANOVA	Manipulation: F (3, 32) = 4.060, p = 0.0149 *
		Factor: Manipulation (mCherry, ChR2, mCherry+ARS, ChR2+ARS)	mCherry vs. ChR2: p = 0.7273
		Bonferroni’s multiple comparisons test	mCherry vs. mCherry+ARS: p = 0.3119
			ChR2 vs. ChR2+ARS: p = 0.1787
			mCherry+ARS vs. ChR2+ARS: p = 0.4485
		Middle: Brown-Forsythe and Welch ANOVA tests	mCherry vs. ChR2: p = 0.2244
		Factor: Manipulation (mCherry, ChR2, mCherry+ARS, ChR2+ARS)	mCherry vs. mCherry+ARS: p = 0.0126 *
		Dunnett’s T3 multiple comparisons test	ChR2 vs. ChR2+ARS: p = 0.0442 *
			mCherry+ARS vs. ChR2+ARS: p = 0.0173 *
		Right: Brown-Forsythe and Welch ANOVA tests	mCherry vs. ChR2: p = 0.0150 *
		Factor: Manipulation (mCherry, ChR2, mCherry+ARS, ChR2+ARS)	mCherry vs. mCherry+ARS: p = 0.0059 **
		Dunnett’s T3 multiple comparisons test	ChR2 vs. ChR2+ARS: p = 0.0906
			mCherry+ARS vs. ChR2+ARS: p = 0.0357 *
8M	Total 9 mice per group	Left: Kruskal-Wallis test	mCherry vs. ChR2: p = 0.3735
		Factor: Manipulation (mCherry, ChR2, mCherry+ARS, ChR2+ARS)	mCherry vs. mCherry+ARS: p ＞ 0.9999
		Dunn’s multiple comparisons test	ChR2 vs. ChR2+ARS: p = 0.6348
			mCherry+ARS vs. ChR2+ARS: p = 0.1859
		Middle: Brown-Forsythe and Welch ANOVA tests	mCherry vs. ChR2: p = 0.1998
		Factor: Manipulation (mCherry, ChR2, mCherry+ARS, ChR2+ARS)	mCherry vs. mCherry+ARS: p = 0.0127 *
		Dunnett’s T3 multiple comparisons test	ChR2 vs. ChR2+ARS: p = 0.0401 *
			mCherry+ARS vs. ChR2+ARS: p = 0.0068 **
		Right: Brown-Forsythe and Welch ANOVA tests	mCherry vs. ChR2: p= 0.9003
		Factor: Manipulation (mCherry, ChR2, mCherry+ARS, ChR2+ARS)	mCherry vs. mCherry+ARS: p= 0.0162 *
		Dunnett’s T3 multiple comparisons test	ChR2 vs. ChR2+ARS: p = 0.0216 *
			mCherry+ARS vs. ChR2+ARS: p = 0.9587
8O	Total 9 mice per group	Active: One-way ANOVA	mCherry vs. ChR2: p = 0.0007 ***
		Factor: Manipulation (mCherry, ChR2, mCherry+ARS, ChR2+ARS)	mCherry vs. mCherry+ARS: p = 0.1395
		Bonferroni’s multiple comparisons test	ChR2 vs. ChR2+ARS: p ＞ 0.9999
			mCherry+ARS vs. ChR2+ARS: p = 0.0443 *
		Quiescent: One-way ANOVA	mCherry vs. ChR2: p = 0.0006 ***
		Factor: Manipulation (Saline, CNO, Saline+ARS, CNO+ARS)	mCherry vs. mCherry+ARS: p = 0.1474
		Bonferroni’s multiple comparisons test	ChR2 vs. ChR2+ARS: p ＞ 0.9999
			mCherry+ARS vs. ChR2+ARS: p = 0.0477 *
8P	Total 9 mice per group	Grooming：Brown-Forsythe and Welch ANOVA tests	mCherry vs. ChR2: p = 0.4939
		Factor: Manipulation (mCherry, ChR2, mCherry+ARS, ChR2+ARS)	mCherry vs. mCherry+ARS: p = 0.8229
		Dunnett’s T3 multiple comparisons test	ChR2 vs. ChR2+ARS: p = 0.4091
			mCherry+ARS vs. ChR2+ARS: p = 0.0416 *
		Scratching: Kruskal-Wallis test	Saline vs. CNO: p = 0.9242
		Factor: Manipulation (mCherry, ChR2, mCherry+ARS, ChR2+ARS)	Saline vs. Saline+ARS: p > 0.9999
		Dunn’s multiple comparisons test	CNO vs. CNO+ARS: p > 0.9999
			Saline+ARS vs. CNO+ARS: p = 0.3996
		Moving: Kruskal-Wallis test	mCherry vs. ChR2: p = 0.0332 *
		Factor: Manipulation (mCherry, ChR2, mCherry+ARS, ChR2+ARS)	mCherry vs. mCherry+ARS: p = 0.6894
		Dunn’s multiple comparisons test	ChR2 vs. ChR2+ARS: p > 0.9999
			mCherry+ARS vs. ChR2+ARS: p> 0.9999
8Q	Total 6 mice per group	Respiratory rate cumulative probability: Two-way ANOVA	Respiratory rate: F (12, 130) = 887.1, p < 0.0001 ****
		Factor1: Respiratory rate (1 Hz, 2 Hz, 3 Hz, 4 Hz, 5 Hz, 6 Hz, 7 Hz, 8 Hz, 9 Hz, 10 Hz, 11 Hz, 12 Hz, 13 Hz,)	Manipulation: F (1, 130) = 10.8, p = 0.0013 **
		Factor2: Manipulation (mCherry, ChR2)	Interaction: F (12, 130) = 4.092, p < 0.0001 ****
		Bonferroni’s multiple comparisons test	Multiple comparisons
			MCherry+ARS vs. ChR2+ARS
			1 Hz: p > 0.9999
			2 Hz: p = 0.0727
			3 Hz: p < 0.0001 ****
			4 Hz: p > 0.9999
			5 Hz: p > 0.9999
			6 Hz: p > 0.9999
			7 Hz: p > 0.9999
			8 Hz: p > 0.9999
			9 Hz: p > 0.9999
			10 Hz: p > 0.9999
			11 Hz: p > 0.9999
			12 Hz: p > 0.9999
			13 Hz: p > 0.9999
8R	Total 6 mice per group	Respiratory rate cumulative probability: Two-way ANOVA	Respiratory rate: F (12, 130) =451.3, p < 0.0001 ****
		Factor1: Respiratory rate (1 Hz, 2 Hz, 3 Hz, 4 Hz, 5 Hz, 6 Hz, 7 Hz, 8 Hz, 9 Hz, 10 Hz, 11 Hz, 12 Hz, 13 Hz,)	Manipulation: F (1, 130) = 5.939, p = 0.0162 *
		Factor2: Manipulation (mCherry, ChR2)	Interaction: F (12, 130) = 3.449, p = 0.0002 ***
		Bonferroni’s multiple comparisons test	Multiple comparisons
			MCherry+ARS vs. ChR2+ARS
			1 Hz: p > 0.9999
			2 Hz: p < 0.0001 ****
			3 Hz: p = 0.0002 ***
			4 Hz: p > 0.9999
			5 Hz: p > 0.9999
			6 Hz: p > 0.9999
			7 Hz: p > 0.9999
			8 Hz: p > 0.9999
			9 Hz: p > 0.9999
			10 Hz: p > 0.9999
			11 Hz: p > 0.9999
			12 Hz: p > 0.9999
			13 Hz: p > 0.9999
Figure	Sample size (n)	Statistical test	p value
9B	A total of 78 health volunteers were randomly divided into two groups, with 39 participants in each group.	Eup: Wilcoxon matched-pairs signed rank test	p = 0.0899
		Slow: Wilcoxon matched-pairs signed rank test	p < 0.0001 ****
9D	44 bipolar channel signals derived from 54 intracranial contacts in the amygdala of 12 epilepsy patients	Spearman’s Rank Correlation Coefficient	BAI vs. Delta: ρ = 0.5031; p < 0.0001 ****
			BAI vs. Theta: ρ = 0.3370; p = 0.0013 **
			BAI vs. Alpha: ρ = 0.0156; p = 0.0156 *
			BAI vs. Beta: ρ = 0.3434; p = 0.0011 **
			BAI vs. Low Gamma: ρ = 0.2058; p = 0.0544
			BAI vs. High Gamma: ρ = 0.2642; p = 0.0129 *
9E	44 bipolar channel signals derived from 54 intracranial contacts in the amygdala of 12 epilepsy patients	Delta: Wilcoxon matched-pairs signed rank test	Eup: p = 0.1228
			Slow: p = 0.3947
		Theta: Wilcoxon matched-pairs signed rank test	Eup: p = 0.3510
			Slow: p = 0.9310
		Alpha: Wilcoxon matched-pairs signed rank test	Eup: p = 0.6232
			Slow: p = 0.8670
		Beta: Wilcoxon matched-pairs signed rank test	Eup: p = 0.9126
			Slow: p = 0.0095 **
		Low Gamma: Wilcoxon matched-pairs signed rank test	Eup: p = 0.6647
			Slow: p = 0.4554
		High Gamma: Wilcoxon matched-pairs signed rank test	Eup: p = 0.8579
			Slow: p < 0.0001 ****
9F	44 bipolar channel signals derived from 54 intracranial contacts in the amygdala of 12 epilepsy patients	Delta: Wilcoxon matched-pairs signed rank test	Eup: p < 0.0001 ****
			Slow: p = 0.8488
		Theta: Wilcoxon matched-pairs signed rank test	Eup: p = 0.7507
			Slow: p = 0.2629
		Alpha: Wilcoxon matched-pairs signed rank test	Eup: p = 0.4624
			Slow: p = 0.5514
		Beta: Wilcoxon matched-pairs signed rank test	Eup: p = 0.3104
			Slow: p = 0.0002 ***
		Low Gamma: Wilcoxon matched-pairs signed rank test	Eup: p = 0.1912
			Slow: p = 0.0058 **
		High Gamma: Wilcoxon matched-pairs signed rank test	Eup: p = 0.5828
			Slow: p = 0.0012 **
9G	44 bipolar channel signals derived from 54 intracranial contacts in the amygdala of 12 epilepsy patients	Spearman’s Rank Correlation Coefficient	Beta pre power vs. Beta change power (during-pre): ρ = -0.4393; p = 0.0028 **
9H	44 bipolar channel signals derived from 54 intracranial contacts in the amygdala of 12 epilepsy patients	Spearman’s Rank Correlation Coefficient	Beta pre power vs. Beta change power (post-pre): ρ = -0.2837; p = 0.0620
9I	44 bipolar channel signals derived from 54 intracranial contacts in the amygdala of 12 epilepsy patients	Spearman’s Rank Correlation Coefficient	High Gamma pre power vs. High Gamma change power (during-pre): ρ = -0.6444; p < 0.0001 ****
9J	44 bipolar channel signals derived from 54 intracranial contacts in the amygdala of 12 epilepsy patients	Spearman’s Rank Correlation Coefficient	High Gamma pre power vs. High Gamma change power (post-pre): ρ = -0.4047; p = 0.0064 **
Figure	Sample size (n)	Statistical test	p value
S1C	Total 14 mice per group	Left: One-way ANOVA	Manipulation: F (3, 52) = 0.6641, p = 0.5779
		Factor: Manipulation (Control, 0-10 min, 30-40 min, 60-70 min)	Control vs. 0-10 min: p = 0.9961
		Tukey’s multiple comparisons test	Control vs. 30-40 min: p = 0.7448
			Control vs. 60-70 min: p = 0.9985
			0-10 min vs. 30-40 min: p = 0.6104
			0-10 min vs. 60-70 min: p > 0.9999
			30-40 min vs. 60-70 min: p = 0.6472
		Middle: One-way ANOVA	Manipulation: F (3, 52) = 20.63, p < 0.0001 ****
		Factor: Manipulation (Control, 0-10 min, 30-40 min, 60-70 min)	Control vs. 0-10 min: p < 0.0001 ****
		Tukey’s multiple comparisons test	Control vs. 30-40 min: p = 0.0002 ***
			Control vs. 60-70 min: p = 0.5252
			0-10 min vs. 30-40 min: p = 0.0644
			0-10 min vs. 60-70 min: p < 0.0001 ****
			30-40 min vs. 60-70 min: p = 0.0116 *
		Right: Kruskal-Wallis test	Control vs. 0-10 min: p < 0.0001 ****
		Factor: Manipulation (Control, 0-10 min, 30-40 min, 60-70 min)	Control vs. 30-40 min: p = 0.0478 *
		Dunn’s multiple comparisons test	Control vs. 60-70 min: p > 0.9999
			0-10 min vs. 30-40 min: p = 0.1052
			0-10 min vs. 60-70 min: p = 0.0006 ***
			30-40 min vs. 60-70 min: p = 0.7568
S1D	Total 14 mice per group	Left: One-way ANOVA	Manipulation: F (3, 52) = 0.4660, p = 0.7072
		Factor: Manipulation (Control, 0-10 min, 30-40 min, 60-70 min)	Control vs. 0-10 min: p = 0.9854
		Tukey’s multiple comparisons test	Control vs. 30-40 min: p = 0.8556
			Control vs. 60-70 min: p = 0.6952
			0-10 min vs. 30-40 min: p = 0.9695
			0-10 min vs. 60-70 min: p = 0.8781
			30-40 min vs. 60-70 min: p = 0.9908
		Middle: One-way ANOVA	Manipulation: F (3, 52) = 15.05, p < 0.0001 ****
		Factor: Manipulation (Control, 0-10 min, 30-40 min, 60-70 min)	Control vs. 0-10 min: p < 0.0001 ****
		Tukey’s multiple comparisons test	Control vs. 30-40 min: p = 0.0333 *
			Control vs. 60-70 min: p = 0.8363
			0-10 min vs. 30-40 min: p = 0.0080 **
			0-10 min vs. 60-70 min: p < 0.0001 ****
			30-40 min vs. 60-70 min: p = 0.2078
		Right: One-way ANOVA	Manipulation: F (3, 52) = 11.60, p < 0.0001 ****
		Factor: Manipulation (Control, 0-10 min, 30-40 min, 60-70 min)	Control vs. 0-10 min: p < 0.0001 ****
		Tukey’s multiple comparisons test	Control vs. 30-40 min: p = 0.0152 *
			Control vs. 60-70 min: p = 0.5127
			0-10 min vs. 30-40 min: p = 0.0772
			0-10 min vs. 60-70 min: p = 0.0006 ***
			30-40 min vs. 60-70 min: p = 0.3178
S1F	Control 6 mice,	Active:	p = 0.0006 ***
	ARS 7 mice.	0-10 min: Mann-Whitney test	p = 0.0006 ***
		30-40 min: Two-tailed unpaired t test with Welch’s correction	p = 0.0157 *
		60-70 min: Two-tailed unpaired t test	p = 0.9728
		Quiescent:
		0-10 min: Mann-Whitney test	p = 0.0006 ***
		30-40 min: Two-tailed unpaired t test with Welch’s correction	p = 0.0157 *
		60-70 min: Two-tailed unpaired t test	p = 0.9728
S1G		Grooming:
		0-10 min: Two-tailed unpaired t test	p = 0.0008 ***
		30-40 min: Two-tailed unpaired t test with Welch’s correction	p = 0.0490 *
		60-70 min: Two-tailed unpaired t test	p = 0.8012
		Scratching:
		0-10 min: Mann-Whitney test	p = 0.0076 **
		30-40 min: Mann-Whitney test	p = 0.0047 **
		60-70 min: Mann-Whitney test	p = 0.8531
		Moving:
		0-10 min: Two-tailed unpaired t test	p = 0.0184 *
		30-40 min: Two-tailed unpaired t test	p = 0.0035 **
		60-70 min: Two-tailed unpaired t test	p = 0.8920
S1H	Total 7 mice per group	Two-way ANOVA	Respiratory rate: F (12, 156) = 96.14, p < 0.0001 ****
		Factor1: Respiratory rate (1 Hz, 2 Hz, 3 Hz, 4 Hz, 5 Hz, 6 Hz, 7 Hz, 8 Hz, 9 Hz, 10 Hz, 11 Hz, 12 Hz, 13 Hz,)	Manipulation: F (1, 156) = 64.42, p < 0.0001 ****
		Factor2: Manipulation (Control, ARS)	Interaction: F (12, 156) = 5.631, p < 0.0001 ****
		Šídák’s multiple comparisons test	Multiple comparisons
			Control vs. ARS
			1 Hz: p > 0.9999
			2 Hz: p > 0.9999
			3 Hz: p = 0.1200
			4 Hz: p < 0.0001 ****
			5 Hz: p < 0.0001 ****
			6 Hz: p < 0.0001 ****
			7 Hz: p = 0.0020 **
			8 Hz: p = 0.1848
			9 Hz: p = 0.8749
			10 Hz: p = 0.9946
			11 Hz: p > 0.9999
			12 Hz: p > 0.9999
			13 Hz: p > 0.9999
S1I	Total 7 mice per group	Two-way ANOVA	Respiratory rate: F (12, 156) = 139.4, p < 0.0001 ****
		Factor1: Respiratory rate (1 Hz, 2 Hz, 3 Hz, 4 Hz, 5 Hz, 6 Hz, 7 Hz, 8 Hz, 9 Hz, 10 Hz, 11 Hz, 12 Hz, 13 Hz,)	Manipulation: F (1, 156) = 0.01592, p = 0.8997
		Factor2: Manipulation (Control, ARS)	Interaction: F (12, 156) = 0.1166, p = 0.9999
		Šídák’s multiple comparisons test	Multiple comparisons
			Control vs. ARS
			1 Hz: p > 0.9999
			2 Hz: p > 0.9999
			3 Hz: p > 0.9999
			4 Hz: p = 0.9998
			5 Hz: p = 0.9998
			6 Hz: p > 0.9999
			7 Hz: p > 0.9999
			8 Hz: p > 0.9999
			9 Hz: p > 0.9999
			10 Hz: p > 0.9999
			11 Hz: p > 0.9999
			12 Hz: p > 0.9999
			13 Hz: p > 0.9999
Figure	Sample size (n)	Statistical test	p value
S2B	Total 4 mice per group	Two-tailed unpaired t test	p < 0.0001 ****
S2D	Total 4 mice per group	Two-tailed unpaired t test	p < 0.0001 ****
S5C
Left	Total 8 mice per group	Two-tailed unpaired t test	p = 0.4992
Middle	Total 8 mice per group	Two-tailed unpaired t test	p = 0.6933
Right	Total 8 mice per group	Two-tailed unpaired t test	p = 0.8992
S5D
Left	Total 8 mice per group	Two-tailed unpaired t test	p = 0.1824
Middle	Total 8 mice per group	Mann-Whitney test	p = 0.5717
Right	Total 8 mice per group	Two-tailed unpaired t test	p = 0.4699
S5G	Total 7 mice per group	Active: Two-tailed unpaired t test	p = 0.2630
	Total 7 mice per group	Quiescent: Two-tailed unpaired t test	p = 0.2630
S5H	Total 7 mice per group	Grooming: Two-tailed unpaired t test	p = 0.2524
		Scratching: Two-tailed unpaired t test	p = 0.9088
		Moving: Two-tailed unpaired t test	p = 0.3863
S5I	Total 7 mice per group	Two-way ANOVA	Time: F (3, 48) = 2.373, p = 0.0819
		Factor1: Time (0-10 min, 10-20 min, 20-30 min, 30-40 min)	Manipulation: F (1, 48) = 4.585, p = 0.0374 *
		Factor2: Manipulation (Saline, CNO)	Interaction: F (3, 48) = 0.2855, p = 0.8356
		Šídák’s multiple comparisons test	Multiple comparisons
			Saline vs. CNO
			0-10 min: p = 0.4745
			10-20 min: p = 0.5071
			20-30 min: p = 0.7376
			30-40 min: p = 0.9965
S5J	Total 7 mice per group	Two-way ANOVA	Time: F (3, 48) = 1.658, p = 0.1886
		Factor1: Time (0-10 min, 10-20 min, 20-30 min, 30-40 min)	Manipulation: F (1, 48) = 0.03783, p = 0.8466
		Factor2: Manipulation (Saline, CNO)	Interaction: F (3, 48) = 0.09185, p = 0.9642
		Šídák’s multiple comparisons test	Multiple comparisons
			Saline vs. CNO
			0-10 min: p = 0.9823
			10-20 min: p > 0.9999
			20-30 min: p = 0.9998
			30-40 min: p = 0.9986
S5K	Total 7 mice per group	Two-way ANOVA	Time: F (3, 48) = 8.475, p = 0.0001 ***
		Factor1: Time (0-10 min, 10-20 min, 20-30 min, 30-40 min)	Manipulation: F (1, 48) = 7.433, p = 0.0089 **
		Factor2: Manipulation (Saline, CNO)	Interaction: F (3, 48) = 1.080, p = 0.3663
		Šídák’s multiple comparisons test	Multiple comparisons
			Saline vs. CNO
			0-10 min: p = 0.5232
			10-20 min: p = 0.2054
			20-30 min: p = 0.1223
			30-40 min: p > 0.9999
S5L	Total 7 mice per group	Two-way ANOVA	Time: F (3, 48) = 12.36, p < 0.0001 ****
		Factor1: Time (0-10 min, 10-20 min, 20-30 min, 30-40 min)	Manipulation: F (1, 48) = 8.425, p = 0.0056 **
		Factor2: Manipulation (Saline, CNO)	Interaction: F (3, 48) = 1.150, p = 0.3386
		Šídák’s multiple comparisons test	Multiple comparisons
			Saline vs. CNO
			0-10 min: p = 0.5534
			10-20 min: p = 0.0765
			20-30 min: p = 0.1693
			30-40 min: p > 0.9999
S5M	Total 7 mice per group	Respiratory rate cumulative probability: Two-way ANOVA	Respiratory rate: F (13, 168) = 79.87, p < 0.0001 ****
		Factor1: Respiratory rate (1 Hz, 2 Hz, 3 Hz, 4 Hz, 5 Hz, 6 Hz, 7 Hz, 8 Hz, 9 Hz, 10 Hz, 11 Hz, 12 Hz, 13 Hz, 14Hz)	Manipulation: F (1, 168) = 1.034, p = 0.3108
		Factor2: Manipulation (Saline, CNO)	Interaction: F (13, 168) = 0.3460, p = 0.9833
		Šídák’s multiple comparisons test	Multiple comparisons
			Saline vs. CNO
			1 Hz: p > 0.9999
			2 Hz: p > 0.9999
			3 Hz: p = 0.5981
			4 Hz: p = 0.9963
			5 Hz: p = 0.9980
			6 Hz: p > 0.9999
			7 Hz: p > 0.9999
			8 Hz: p > 0.9999
			9 Hz: p > 0.9999
			10 Hz: p > 0.9999
			11 Hz: p > 0.9999
			12 Hz: p > 0.9999
			13 Hz: p > 0.9999
			14 Hz: p > 0.9999
S5N	Total 7 mice per group	Two-tailed unpaired t test with Welch’s correction	p = 0.2123
S5O	Total 7 mice per group	Two-tailed unpaired t test	p = 0.0107 *
S5P	Total 7 mice per group	Mann-Whitney test	p = 0.2086
S5Q	Total 7 mice per group	Two-tailed unpaired t test	p = 0.5684
S5S	Total 7 mice per group	SD1: Two-tailed unpaired t test	p = 0.5684
		SD2: Two-tailed unpaired t test	p = 0.1462
Figure	Sample size (n)	Statistical test	p value
S6C	mCherry 14 mice,	Left: One-way ANOVA	Manipulation: F (3, 50) = 0.9010, p = 0.4473
	ChR2 14 mice,	Factor: Manipulation (mCherry, ChR2, mCherry+ARS, ChR2+ARS)	mCherry vs. ChR2: p > 0.9999
	mCherry+ARS 13 mice,	Bonferroni’s multiple comparisons test	mCherry vs. mCherry+ARS: p > 0.9999
	ChR2+ARS 13 mice.		ChR2 vs. ChR2+ARS: p = 0.6188
			mCherry+ARS vs. ChR2+ARS: p > 0.9999
		Middle: Brown-Forsythe and Welch ANOVA tests	mCherry vs. ChR2: p = 0.0723
		Factor: Manipulation (mCherry, ChR2, mCherry+ARS, ChR2+ARS)	mCherry vs. mCherry+ARS: p = 0.0003 ***
		Dunnett’s T3 multiple comparisons test	ChR2 vs. ChR2+ARS: p = 0.0160 *
			mCherry+ARS vs. ChR2+ARS: p = 0.0078 **
		Right: Brown-Forsythe and Welch ANOVA tests	mCherry vs. ChR2: p = 0.0145 *
		Factor: Manipulation (mCherry, ChR2, mCherry+ARS, ChR2+ARS)	mCherry vs. mCherry+ARS: p < 0.0001 ****
		Dunnett’s T3 multiple comparisons test	ChR2 vs. ChR2+ARS: p = 0.0023 **
			mCherry+ARS vs. ChR2+ARS: p = 0.0065 **
S6E	mCherry 14 mice,	Left: One-way ANOVA	Manipulation: F (3, 48) = 1.894, p = 0.1432
	ChR2 14 mice,	Factor: Manipulation (mCherry, ChR2, mCherry+ARS, ChR2+ARS)	mCherry vs. ChR2: p = 0.6150
	mCherry+ARS 12 mice,	Tukey’s multiple comparisons test	mCherry vs. mCherry+ARS: p = 0.6642
	ChR2+ARS 12 mice.		ChR2 vs. ChR2+ARS: p = 0.9103
			mCherry+ARS vs. ChR2+ARS: p = 0.3901
		Middle: One-way ANOVA	Manipulation: F (3, 48) = 8.059, p = 0.0002 ***
		Factor: Manipulation (mCherry, ChR2, mCherry+ARS, ChR2+ARS)	mCherry vs. ChR2: p = 0.0126 *
		Bonferroni’s multiple comparisons test	mCherry vs. mCherry+ARS: p = 0.3182
			ChR2 vs. ChR2+ARS: p = 0.2505
			mCherry+ARS vs. ChR2+ARS: p = 0.0319 *
		Right: Brown-Forsythe and Welch ANOVA tests	mCherry vs. ChR2: p = 0.0316 *
		Factor: Manipulation (mCherry, ChR2, mCherry+ARS, ChR2+ARS)	mCherry vs. mCherry+ARS: p = 0.0062 **
		Dunnett’s T3 multiple comparisons test	ChR2 vs. ChR2+ARS: p = 0.0107 *
			mCherry+ARS vs. ChR2+ARS: p = 0.0297 *
Figure	Sample size (n)	Statistical test	p value
S7E	mCherry 10 mice,	Left: Two-tailed unpaired t test	p = 0.9151
	ChR2 11 mice,	Middle: Two-tailed unpaired t test	p = 0.4897
		Right: Two-tailed unpaired t test	p = 0.5530
S7G	Total 10 mice per group	Left: Two-tailed unpaired t test with Welch’s correction	p = 0.3483
		Middle: Two-tailed unpaired t test	p = 0.4051
		Right: Two-tailed unpaired t test	p = 0.9009
Figure	Sample size (n)	Statistical test	p value
S8C	Total 12 mice per group	Left: One-way ANOVA	Manipulation: F (3, 44) = 4.697, p = 0.0063 **
		Factor: Manipulation (saline, CNO, saline+ARS, CNO+ARS)	saline vs. CNO: p = 0.5461
		Bonferroni’s multiple comparisons test	saline vs. saline+ARS: p = 0.0713
			CNO vs. CNO+ARS: p = 0.1632
			saline+ARS vs. CNO+ARS: p ＞ 0.9999
		Middle: One-way ANOVA	Manipulation: F (3, 44) = 18.55, p ＜ 0.0001 ****
		Factor: Manipulation (saline, CNO, saline+ARS, CNO+ARS)	saline vs. CNO: p = 0.0496 *
		Dunnett’s T3 multiple comparisons test	saline vs. saline+ARS: p ＜ 0.0001 ****
			CNO vs. CNO+ARS: p = 0.0002 ***
			saline+ARS vs. CNO+ARS: p = 0.1876
		Right: Brown-Forsythe and Welch ANOVA tests	saline vs. CNO: p = 0.2948
		Factor: Manipulation (saline, CNO, saline+ARS, CNO+ARS)	saline vs. saline+ARS: p = 0.0001 ***
		Dunnett’s T3 multiple comparisons test	CNO vs. CNO+ARS: p = 0.0026 **
			saline+ARS vs. CNO+ARS: p = 0.0314 *
S8E	Total 12 mice per group	Left: One-way ANOVA	Manipulation: F (3, 44) = 2.854, p = 0.0479 *
		Factor: Manipulation (saline, CNO, saline+ARS, CNO+ARS)	saline vs. CNO: p = 0.9997
		Bonferroni’s multiple comparisons test	saline vs. saline+ARS: p = 0.1353
			CNO vs. CNO+ARS: p = 0.2234
			saline+ARS vs. CNO+ARS: p = 0.9891
		Middle: One-way ANOVA	Manipulation: F (3, 44) = 7.232, p = 0.0005 ***
		Factor: Manipulation (saline, CNO, saline+ARS, CNO+ARS)	saline vs. CNO: p = 0.4169
		Bonferroni’s multiple comparisons test	saline vs. saline+ARS: p = 0.0093 **
			CNO vs. CNO+ARS: p = 0.0318 *
			saline+ARS vs. CNO+ARS: p = 0.7254
		Right: Brown-Forsythe and Welch ANOVA tests	saline vs. CNO: p = 0.0294 *
		Factor: Manipulation (saline, CNO, saline+ARS, CNO+ARS)	saline vs. saline+ARS: p = 0.0496 *
		Dunnett’s T3 multiple comparisons test	CNO vs. CNO+ARS: p = 0.0009 ***
			saline+ARS vs. CNO+ARS: p = 0.0499 *
Figure	Sample size (n)	Statistical test	p value
S9C	Control 5 mice,	Two-tailed unpaired t test	p = 0.0035 **
	taCasp3 4 mice.
S9F	Total 7 mice per group	Active: Kruskal-Wallis test	mCherry vs. ChR2: p > 0.9999
		Factor: Manipulation (mCherry, ChR2, mCherry+ARS, ChR2+ARS)	mCherry vs. mCherry+ARS: p = 0.0049 **
		Dunn’s multiple comparisons test	ChR2 vs. ChR2+ARS: p = 0.0085 **
			mCherry+ARS vs. ChR2+ARS: p > 0.9999
		Quiescent: Kruskal-Wallis test	mCherry vs. ChR2: p > 0.9999
		Factor: Manipulation (mCherry, ChR2, mCherry+ARS, ChR2+ARS)	mCherry vs. mCherry+ARS: p = 0.0049 **
		Dunn’s multiple comparisons test	ChR2 vs. ChR2+ARS: p = 0.0085 **
			mCherry+ARS vs. ChR2+ARS: p > 0.9999
S9G	Total 7 mice per group	Grooming: Brown-Forsythe and Welch ANOVA tests	mCherry vs. ChR2: p > 0.9999
		Factor: Manipulation (mCherry, ChR2, mCherry+ARS, ChR2+ARS)	mCherry vs. mCherry+ARS: p = 0.0006 ***
		Tamhane’s T2 multiple comparison test	ChR2 vs. ChR2+ARS: p = 0.0100 *
			mCherry+ARS vs. ChR2+ARS: p = 0.9951
		Scratching: Kruskal-Wallis test	mCherry vs. ChR2: p > 0.9999
		Factor: Manipulation (mCherry, ChR2, mCherry+ARS, ChR2+ARS)	mCherry vs. mCherry+ARS: p = 0.2024
		Dunn’s multiple comparisons test	ChR2 vs. ChR2+ARS: p > 0.9999
			mCherry+ARS vs. ChR2+ARS: p > 0.9999
		Moving: One-way ANOVA	Manipulation: F (3, 24) = 6.415, p = 0.0024 **
		Factor: Manipulation (mCherry, ChR2, mCherry+ARS, ChR2+ARS)	mCherry vs. ChR2: p > 0.9999
		Bonferroni’s multiple comparisons test	mCherry vs. mCherry+ARS: p = 0.0471 *
			ChR2 vs. ChR2+ARS: p = 0.0087 **
			mCherry+ARS vs. ChR2+ARS: p > 0.9999
S9H	Total 7 mice per group	Respiratory rate cumulative probability: Two-way ANOVA	Respiratory rate: F (12, 156) = 130.1, p < 0.0001 ****
		Factor1: Respiratory rate (1 Hz, 2 Hz, 3 Hz, 4 Hz, 5 Hz, 6 Hz, 7 Hz, 8 Hz, 9 Hz, 10 Hz, 11 Hz, 12 Hz, 13 Hz,)	Manipulation: F (1, 156) = 0.2286, p = 0.6332
		Factor2: Manipulation (mCherry, ChR2)	Interaction: F (12, 156) = 0.1131, p > 0.9999
		Bonferroni’s multiple comparisons test	Multiple comparisons
			mCherry vs. ChR2
			1 Hz: p > 0.9999
			2 Hz: p > 0.9999
			3 Hz: p > 0.9999
			4 Hz: p > 0.9999
			5 Hz: p > 0.9999
			6 Hz: p > 0.9999
			7 Hz: p > 0.9999
			8 Hz: p > 0.9999
			9 Hz: p > 0.9999
			10 Hz: p > 0.9999
			11 Hz: p > 0.9999
			12 Hz: p > 0.9999
			13 Hz: p > 0.9999
S9I	Total 7 mice per group	Two-tailed unpaired t test	p = 0.7988
S9J	Total 7 mice per group	Two-tailed unpaired t test	p = 0.6920
S9K	Total 7 mice per group	Two-tailed unpaired t test	p = 0.6207
S9L	Total 7 mice per group	Two-tailed unpaired t test	p = 0.6982
S9N	Total 7 mice per group	SD1: Two-tailed unpaired t test	p = 0.6982
		SD2: Two-tailed unpaired t test	p = 0.5932
S9O	Total 7 mice per group	Respiratory rate cumulative probability: Two-way ANOVA	Respiratory rate: F (12, 156) = 111.3, p < 0.0001 ****
		Factor1: Respiratory rate (1 Hz, 2 Hz, 3 Hz, 4 Hz, 5 Hz, 6 Hz, 7 Hz, 8 Hz, 9 Hz, 10 Hz, 11 Hz, 12 Hz, 13 Hz,)	Manipulation: F (1, 156) = 0.7075, p = 0.4016
		Factor2: Manipulation (mCherry, ChR2)	Interaction: F (12, 156) = 0.2630, p = 0.9937
		Bonferroni’s multiple comparisons test	Multiple comparisons
			MCherry+ARS vs. ChR2+ARS
			1 Hz: p > 0.9999
			2 Hz: p > 0.9999
			3 Hz: p > 0.9999
			4 Hz: p > 0.9999
			5 Hz: p > 0.9999
			6 Hz: p > 0.9999
			7 Hz: p > 0.9999
			8 Hz: p > 0.9999
			9 Hz: p > 0.9999
			10 Hz: p > 0.9999
			11 Hz: p > 0.9999
			12 Hz: p > 0.9999
			13 Hz: p > 0.9999
S9P	Total 7 mice per group	Two-tailed unpaired t test	p = 0.5466
S9Q	Total 7 mice per group	Two-tailed unpaired t test	p = 0.9980
S9R	Total 7 mice per group	Two-tailed unpaired t test	p = 0.8067
S9S	Total 7 mice per group	Two-tailed unpaired t test with Welch’s correction	p = 0.5556
S9U	Total 7 mice per group	SD1: Two-tailed unpaired t test with Welch’s correction	p = 0.5556
		SD2: Two-tailed unpaired t test	p = 0.8725
Figure	Sample size (n)	Statistical test	p value
S10C	mCherry 12 mice,	Left: One-way ANOVA	Manipulation: F (3, 41) = 0.3017, p = 0.8240
	ChR2 13 mice,	Factor: Manipulation (mCherry, ChR2, mCherry+ARS, ChR2+ARS)	mCherry vs. ChR2: p = 0.9352
	mCherry+ARS 10 mice,	Tukey’s multiple comparisons test	mCherry vs. mCherry+ARS: p = 0.9838
	ChR2+ARS 10 mice.		ChR2 vs. ChR2+ARS: p = 0.9839
			mCherry+ARS vs. ChR2+ARS: p = 0.9505
		Middle: Brown-Forsythe and Welch ANOVA tests	mCherry vs. ChR2: p = 0.9996
		Factor: Manipulation (mCherry, ChR2, mCherry+ARS, ChR2+ARS)	mCherry vs. mCherry+ARS: p = 0.0245 *
		Dunnett’s T3 multiple comparisons test	ChR2 vs. ChR2+ARS: p = 0.0071 **
			mCherry+ARS vs. ChR2+ARS: p = 0.8901
		Right: Brown-Forsythe and Welch ANOVA tests	mCherry vs. ChR2: p = 0.9964
		Factor: Manipulation (mCherry, ChR2, mCherry+ARS, ChR2+ARS)	mCherry vs. mCherry+ARS: p = 0.0210 *
		Dunnett’s T3 multiple comparisons test	ChR2 vs. ChR2+ARS: p = 0.0028 **
			mCherry+ARS vs. ChR2+ARS: p = 0.9978
S10E	mCherry 14 mice,	Left: One-way ANOVA	Manipulation: F (3, 50) = 0.3126, p = 0.8161
	ChR2 14 mice,	Factor: Manipulation (mCherry, ChR2, mCherry+ARS, ChR2+ARS)	mCherry vs. ChR2: p > 0.9999
	mCherry+ARS 13 mice,	Tukey’s multiple comparisons test	mCherry vs. mCherry+ARS: p = 0.9485
	ChR2+ARS 13 mice.		ChR2 vs. ChR2+ARS: p = 0.8612
			mCherry+ARS vs. ChR2+ARS: p = 0.9948
		Middle: One-way ANOVA	Manipulation: F (3, 50) = 2.180, p = 0.1020
		Factor: Manipulation (mCherry, ChR2, mCherry+ARS, ChR2+ARS)	mCherry vs. ChR2: p > 0.9999
		Bonferroni’s multiple comparisons test	mCherry vs. mCherry+ARS: p = 0.1409
			ChR2 vs. ChR2+ARS: p = 0.7553
			mCherry+ARS vs. ChR2+ARS: p > 0.9999
		Right: Brown-Forsythe and Welch ANOVA tests	mCherry vs. ChR2: p = 0.9655
		Factor: Manipulation (mCherry, ChR2, mCherry+ARS, ChR2+ARS)	mCherry vs. mCherry+ARS: p = 0.0151 *
		Dunnett’s T3 multiple comparisons test	ChR2 vs. ChR2+ARS: p = 0.0314 *
			mCherry+ARS vs. ChR2+ARS: p = 0.4696
